# Supplementary material for: Frog Fibres: What Muscle Architecture Can Tell Us About Anuran Locomotor Function
Source: J Morphol. 2024 Dec 17;286(1):e70016. doi: 10.1002/jmor.70016 (PMC11652814; doi:10.1002/jmor.70016)
Supplement: Supplementary file 1 — Supporting information. [file JMOR-286-e70016-s002.xlsx]

## Sheet: CT data
Species	Family	Phylogenetic group	Locomotor_mode	LM_citation	Main_habitat	Subhabitat`	Habitat_citation	Voxel size (units?)	kV	uA	Filter	Concentration	Length (days)	Masking (approximate)	Source	ARK identifier	Sex	SVL (mm)	True body weight (g)	Body weight estimated from CT volume (g)	Year collected	Limb used (from dorsal view/looking down onto the back)
Arthroleptis tanneri	Arthroleptidae	Ranoidea	TJ	Dave_Blackburn	Terrestrial	Montane_forest	IUCN_Red_List	0.0208886	70	250		1.25% I2KI	~7-14	23274-65535	E.Stanley_CAS-168823	ark:/87602/m4/M25583	M	44.09		6.38		Both - mainly left but some broken muscles in the thigh are dissected on the right instead.
Barbourula busuangensis	Bombinatoridae	Basal	AQ	AmphibiaWeb	Aquatic	Forest	AmphibiaWeb	0.0382371	140	200		1.25% I2KI	~7-14	13586-65535	E.Stanley_ku-kuh-324594	ark:/87602/m4/M72075	F	74.06		39.24		Left
Eupsophus roseus	Alsodidae	Hyloidea	WH	Jorgensen_&_Reilly,_2013	Riparian	Forest	IUCN_Red_List	0.0164861	80	190	0.5mm aluminium	1.25% I2KI	~7-14	NA	J.Gray_YPM:HERR:005002	ark:/87602/m4/600927	Unknown	35.1	6.3	4.18	1968	Left
Ischnocnema guentheri	Brachycephalidae	Hyloidea	TJ	Essner_Jr._et_al.,_2022_(I.henselii)	Terrestrial	Rainforest	AmphibiaWeb	0.027252	80	250		1.25% I2KI	~7-14	25350-65535	E.Stanley_UNMZ-H-104260	ark:/87602/m4/M23406	F	38.56		6.65		Left
Leptodactylus poecilochilus	Leptodactylidae	Hyloidea	TJ	Ponssa_et_al.,_2018	Riparian	Forest	AmphibiaWeb	0.0632	125	110		5% I2KI	6	17850-65535	L.B.Porro	ark:/87602/m4/604159	Unknown	36.19		3.2		Left
Occidozyga laevis	Dicroglossidae	Ranoidea	AQ	IUCN_Red_List	Aquatic	Forest	IUCN_Red_List	0.0197387	100	200		Buffered 1.25 Lugol's solution (total solute volume)	6	NA	A.Leavey_UF-Herp-37009	ark:/87602/m4/530529	M	33.38	5	4.07	1971	Left
Paedophryne verrucosa	Microhylidae	Ranoidea	WH	Rittmeyer_et_al.,_2012	Riparian	Rainforest	Rittmeyer_et_al.,_2012	0.00734634	50	150		1.25% I2KI	~2-4	NA	E.Stanley_BM37752	ark:/87602/m4/600820	Unknown	8.36				Left
Rana temporaria	Ranidae	Ranoidea	TJ	Jorgensen_&_Reilly,_2013	Riparian	Montane_forest	AmphibiaWeb	0.0808	130	110		7.5% I2KI	10	20177-60636	L.B.Porro	ark:/87602/m4/604170	Unknown	79.13	40.2	37.56		Right
Sechellophryne gardineri	Sooglossidae	Neobatrachia	TJ	Andrew_Gray	Terrestrial	Forest	AmphibiaWeb	0.00825396	70	120		Buffered 1.25 Lugol's solution (total solute volume)	1	NA	J.Gray_YPM-VZ-HERA-001703	ark:/87602/m4/408368	F	11.71	0.4	0.17	1958	Right
Telmatobius brevipes	Telmatobiidae	Hyloidea	AQ	Andrew_Gray	Riparian	Forest	IUCN_Red_List	0.0257272	90	200		1.25% I2KI	~7-14	24066-65535	E.Stanley_UF-herp-39760	ark:/87602/m4/386402	Unknown	47.51		11.94	1972	Left

## Sheet: Architecture data
species	muscle	LM	TotalMBM	SVL	Estimated_body_mass_g	Grayscale_cut_off	MBL_mm	MBV_mm3	Num_quality_fibres	MeanFL_mm	sdFL_mm	pennation_deg	PCSA_mm2	ACSA_mm2	FL.MBL
Arthroleptis_tanneri	cruralis	TJ	551.25	44.09	6.38	0.6	17.05	75.705	40	2.27327	0.432105	26.78	29.7304	33.3023	0.13333
Arthroleptis_tanneri	gluteus_magnus	TJ	551.25	44.09	6.38	0.6	13.73	24.9944	52	2.10558	0.532117	0	11.8706	11.8706	0.153356
Arthroleptis_tanneri	plantaris_longus	TJ	551.25	44.09	6.38	0.6	16	95.2842	78	2.33078	0.453909	18.73	38.7158	40.8808	0.145674
Arthroleptis_tanneri	semimembranosus	TJ	551.25	44.09	6.38	0.6	17.2	42.8445	57	2.70569	0.732109	0	15.8349	15.8349	0.157308
Barbourula_busuangensis	cruralis	AQ	2993.96	74.06	39.24	0.65	25.8	372.903	109	6.95004	3.48051	29.32	46.7815	53.6548	0.269381
Barbourula_busuangensis	gluteus_magnus	AQ	2993.96	74.06	39.24	0.6	26.26	266.819	123	8.39667	4.92603	0	31.7768	31.7768	0.319751
Barbourula_busuangensis	plantaris_longus	AQ	2993.96	74.06	39.24	0.65	23.32	377.789	113	5.81813	2.98475	23.39	59.5972	64.9332	0.249491
Barbourula_busuangensis	semimembranosus	AQ	2993.96	74.06	39.24	0.6	31.31	252.163	99	8.61274	4.80955	0	29.2779	29.2779	0.27508
Eupsophus_roseus	cruralis	WH	407.15	35.1	4.18	0.65	13.42	53.36	137	2.81797	1.15494	23.26	17.3966	18.9357	0.209982
Eupsophus_roseus	gluteus_magnus	WH	407.15	35.1	4.18	0.65	11.14	20.27	143	3.62868	1.88258	0	5.58605	5.58605	0.325734
Eupsophus_roseus	plantaris_longus	WH	407.15	35.1	4.18	0.65	12.52	42.68	145	3.21065	0.859455	19.06	12.5645	13.2933	0.256442
Eupsophus_roseus	semimembranosus	WH	407.15	35.1	4.18	0.65	14.46	36.5	144	6.46363	2.85955	0	5.64698	5.64698	0.447001
Ischnocnema_guentheri	cruralis	TJ	328.94	38.56	6.65	0.5	17.18	64.3712	120	3.99878	1.36548	28.99	14.0807	16.0977	0.232758
Ischnocnema_guentheri	gluteus_magnus	TJ	328.94	38.56	6.65	0.5	13.29	16.791	81	3.97472	1.94258	0	4.22445	4.22445	0.299076
Ischnocnema_guentheri	plantaris_longus	TJ	328.94	38.56	6.65	0.5	18.86	42.4497	74	3.57674	1.41311	13.94	11.5187	11.8683	0.189647
Ischnocnema_guentheri	semimembranosus	TJ	328.94	38.56	6.65	0.45	19.51	23.912	58	4.86792	2.22811	0	4.91215	4.91215	0.249509
Leptodactylus_poecilochilus	cruralis	TJ	286.36	36.19	3.2	0.6	12.5	41.214	119	4.35658	2.3866	19.41	8.9225	9.46017	0.348526
Leptodactylus_poecilochilus	gluteus_magnus	TJ	286.36	36.19	3.2	0.6	11.24	15.2558	78	2.82402	1.54282	0	5.40215	5.40215	0.251247
Leptodactylus_poecilochilus	plantaris_longus	TJ	286.36	36.19	3.2	0.6	13.42	55.9629	122	3.85137	1.96426	22.23	13.4506	14.5306	0.286988
Leptodactylus_poecilochilus	semimembranosus	TJ	286.36	36.19	3.2	0.6	13.2	17.9756	67	2.91341	1.75454	0	6.16996	6.16996	0.220713
Occidozyga_laevis	cruralis	AQ	632.05	33.38	4.07	0.6	13.27	82.76	131	4.80489	2.4874	17.53	16.4242	17.2241	0.362086
Occidozyga_laevis	gluteus_magnus	AQ	632.05	33.38	4.07	0.55	12.63	33.91	133	4.93737	2.3954	0	6.86803	6.86803	0.390924
Occidozyga_laevis	plantaris_longus	AQ	632.05	33.38	4.07	0.6	12.97	96.45	168	4.67205	2.10447	19.79	19.4248	20.644	0.36022
Occidozyga_laevis	semimembranosus	AQ	632.05	33.38	4.07	0.6	15.14	51.95	120	4.37498	2.21149	0	11.8743	11.8743	0.288969
Paedophryne_verrucosa	cruralis	WH	3.45	8.36	0.06	0.6	2.67	0.36	86	0.618209	0.252548	28.13	0.513543	0.582327	0.231539
Paedophryne_verrucosa	gluteus_magnus	WH	3.45	8.36	0.06	0.6	2.38	0.19	71	0.568326	0.282424	0	0.334315	0.334315	0.238792
Paedophryne_verrucosa	plantaris_longus	WH	3.45	8.36	0.06	0.6	2.39	0.34	106	0.612316	0.261715	22.71	0.512219	0.555269	0.256199
Paedophryne_verrucosa	semimembranosus	WH	3.45	8.36	0.06	0.5	3.35	0.33	62	0.701036	0.428073	0	0.470732	0.470732	0.209265
Rana_temporaria	cruralis	TJ	2823.84	79.13	37.56	0.6	26.54	387.842	96	4.27955	1.1395	20.37	84.9594	90.6268	0.161249
Rana_temporaria	gluteus_magnus	TJ	2823.84	79.13	37.56	0.6	18.76	136.468	96	3.23866	1.13021	0	42.137	42.137	0.172637
Rana_temporaria	plantaris_longus	TJ	2823.84	79.13	37.56	0.6	29.01	316.249	56	4.37546	1.37896	18.18	68.6699	72.278	0.150826
Rana_temporaria	semimembranosus	TJ	2823.84	79.13	37.56	0.6	26.08	256.523	68	4.17055	1.30538	0	61.5082	61.5082	0.159914
Sechellophryne_gardineri	cruralis	TJ	18.66	11.71	0.17	0.65	4	2.03	126	1.08686	0.587734	22.01	1.73164	1.86776	0.271715
Sechellophryne_gardineri	gluteus_magnus	TJ	18.66	11.71	0.17	0.65	3.83	1.15	119	2.21462	0.864501	0	0.519277	0.519277	0.578229
Sechellophryne_gardineri	plantaris_longus	TJ	18.66	11.71	0.17	0.65	3.56	1.95	107	1.44805	0.710901	18.52	1.2769	1.34664	0.406756
Sechellophryne_gardineri	semimembranosus	TJ	18.66	11.71	0.17	0.65	4.42	1.73	133	2.21869	0.878068	0	0.77974	0.77974	0.501966
Telmatobius_brevipes	cruralis	AQ	546.74	47.51	11.94	0.6	15.5	54.5603	107	4.82164	2.49351	19.57	10.662	11.3157	0.311073
Telmatobius_brevipes	gluteus_magnus	AQ	546.74	47.51	11.94	0.5	14.31	23.4073	111	5.34976	3.16262	0	4.37539	4.37539	0.373848
Telmatobius_brevipes	plantaris_longus	AQ	546.74	47.51	11.94	0.65	16.18	63.9698	123	5.13043	2.52632	17.61	11.8844	12.4687	0.317085
Telmatobius_brevipes	semimembranosus	AQ	546.74	47.51	11.94	0.6	17.26	48.6188	106	6.11982	3.59041	0	7.94448	7.94448	0.354567
